# Supplementary material for: Adaptive response to electrical pulse stimulation is impaired in FSHD myotubes by DUX4 gene network activation
Source: Sci Rep. 2025 Dec 17;16:2409. doi: 10.1038/s41598-025-32385-0 (PMC12820078; doi:10.1038/s41598-025-32385-0)
Supplement: Supplementary file 1 — Supplementary Material 1 [file 41598_2025_32385_MOESM1_ESM.xlsx]

## Sheet: Control_UP
	target_id	ext_gene	B0_qval	D0_qval	B2_qval	D1_qval	B0_b	D0_b	B2_b	D1_b
1	ENSG00000188729	OSTN	0.0214511	0.0156762	1	0.834669	1.06424	1.22969	0	-0.179057
2	ENSG00000242265	PEG10	0.0246658	0.0313044	0.999566	0.799705	0.884082	0.426665	-0.0623923	0.117602
3	ENSG00000075624	ACTB	0.0336879	0.0222986	0.999566	0.903851	0.729661	0.294061	-0.0576953	-0.0469481
4	ENSG00000170961	HAS2	1.42E-16	5.18E-19	0.178206	8.18E-73	0.670953	0.621867	0.749565	1.06835
5	ENSG00000155657	TTN	4.52E-11	0.00693572	0.322307	0.933664	0.629948	0.553027	0.384803	-0.0197114
6	ENSG00000136108	CKAP2	0.0756408	0.00456513	0.97882	0.486341	0.575068	0.409377	0.235081	-0.0625099
7	ENSG00000147251	DOCK11	6.13E-05	0.038201	0.87849	0.448841	0.517129	0.283056	-0.148313	-0.313179
8	ENSG00000147874	HAUS6	0.00207179	0.0160537	0.996013	0.650252	0.516688	0.351523	0.156723	0.0699144
9	ENSG00000177425	PAWR	0.0268635	0.0807319	0.999566	0.272537	0.512533	0.373381	-0.0320388	0.207337
10	ENSG00000188620	HMX3	0.000507622	0.0102191	0.999566	0.932482	0.496195	0.355309	0.0179657	0.0526971
11	ENSG00000123119	NECAB1	0.0930906	0.0667345	0.676133	0.105216	0.494204	0.341088	-0.185959	-0.265
12	ENSG00000144283	PKP4	0.000186907	0.00547447	0.996013	0.869906	0.493273	0.361745	0.0758451	0.0338817
13	ENSG00000185567	AHNAK2	0.0333961	0.000147041	0.999566	0.003639	0.487533	0.320501	0.0258935	-0.168288
14	ENSG00000203668	CHML	0.0254182	0.0474399	0.999566	0.204128	0.485035	0.457537	0.0977071	-0.236271
15	ENSG00000117000	RLF	0.0669431	0.0362676	0.910982	0.776944	0.482407	0.47453	0.298425	-0.0429247
16	ENSG00000137962	ARHGAP29	1.98E-05	1.42E-07	0.765544	9.09E-05	0.472613	0.424423	0.341081	0.219314
17	ENSG00000115963	RND3	1.38E-06	0.00458455	0.999566	0.663244	0.465354	0.27067	0.0113095	-0.116838
18	ENSG00000156802	ATAD2	0.00754218	0.0417658	0.934772	0.945479	0.464196	0.308802	0.248056	-0.0112405
19	ENSG00000129116	PALLD	0.0151038	0.0019705	0.98796	0.728811	0.463346	0.312627	0.111915	0.0513921
20	ENSG00000154175	ABI3BP	0.0833317	0.00523241	0.999566	0.51973	0.459456	0.453486	0.161312	-0.0845351
21	ENSG00000087842	PIR	9.63E-05	0.0452411	0.212393	1.28E-05	0.454504	0.249612	0.200053	0.362305
22	ENSG00000122786	CALD1	0.0267834	5.54E-11	0.98796	0.807182	0.441484	0.358369	0.164805	0.0261529
23	ENSG00000130222	GADD45G	0.0441368	0.00546038	0.86949	0.00294137	0.439036	0.545113	0.184172	-0.434317
24	ENSG00000134198	TSPAN2	0.0352485	0.0657263	0.47943	0.0450314	0.435116	0.694417	0.301275	0.250664
25	ENSG00000055813	CCDC85A	0.050248	0.0490673	0.999566	0.988237	0.435062	0.75633	0.0659443	-0.00462005
26	ENSG00000145390	USP53	0.00367013	0.000273401	0.999566	0.343199	0.432099	0.354307	0.0522149	-0.153274
27	ENSG00000011426	ANLN	0.00138922	0.0200566	0.144452	0.0535548	0.423365	0.268389	0.226384	0.284774
28	ENSG00000136824	SMC2	0.0226301	0.0507739	0.966993	0.000611151	0.422455	0.233283	0.178098	0.210183
29	ENSG00000151914	DST	4.85E-06	0.0682951	0.999566	0.569521	0.419741	0.279625	0.0670806	-0.123876
30	ENSG00000171448	ZBTB26	0.0541804	0.0424367	0.997176	0.115438	0.414861	0.443458	0.119466	-0.270252
31	ENSG00000012983	MAP4K5	0.00244517	0.0768757	0.98796	0.580317	0.408816	0.349708	0.155342	-0.105812
32	ENSG00000129317	PUS7L	0.0789784	0.0807319	0.968525	0.868246	0.408518	0.309098	0.202419	-0.0368482
33	ENSG00000163431	LMOD1	0.00162237	0.0667345	0.964411	0.437841	0.393376	0.324717	0.21383	0.111396
34	ENSG00000205542	TMSB4X	0.0204059	0.0947254	0.751561	0.104938	0.391342	0.202982	0.100826	0.176764
35	ENSG00000008394	MGST1	0.00949733	0.00802436	0.999566	0.5375	0.390537	0.211176	-0.0261672	-0.0614539
36	ENSG00000154188	ANGPT1	0.00287605	0.0531635	0.160667	0.00590169	0.385381	0.303965	0.290953	0.239473
37	ENSG00000119318	RAD23B	0.0340585	0.0520297	0.999955	0.168616	0.380726	0.241272	-0.000703347	-0.142034
38	ENSG00000274726	ARHGEF10_2	0.00485193	0.039302	0.997176	0.158159	0.376141	0.319653	0.0930277	0.174324
39	ENSG00000170571	EMB	0.0982841	0.0170062	0.886995	0.0143863	0.375089	0.317937	0.241296	0.285061
40	ENSG00000150347	ARID5B	6.13E-05	4.35E-05	0.999566	0.839611	0.373314	0.254806	-0.0330453	0.051097
41	ENSG00000083535	PIBF1	0.0390841	0.0760302	0.994012	0.877544	0.371501	0.25168	0.0792384	-0.0344927
42	ENSG00000157168	NRG1	0.0266524	0.0989346	0.0971316	0.000110876	0.364868	0.31539	0.353928	0.342446
43	ENSG00000158417	EIF5B	0.0787557	0.0808059	0.999566	0.129679	0.363858	0.214333	0.0241404	-0.186204
44	ENSG00000147526	TACC1	0.0103217	0.0626146	0.999566	0.225731	0.362334	0.212611	-0.0150126	-0.100735
45	ENSG00000138182	KIF20B	0.0575039	0.00239341	0.676133	0.000369768	0.362162	0.297324	0.252085	0.280714
46	ENSG00000109061	MYH1	0.0970551	0.00477024	0.978358	0.974684	0.362013	0.287554	-0.116914	-0.00672255
47	ENSG00000092969	TGFB2	0.0239087	0.000126149	0.997176	0.500077	0.356477	0.273952	0.061832	0.133783
48	ENSG00000054654	SYNE2	0.0425896	0.0534469	0.751561	0.0579281	0.354181	0.343492	0.312958	0.228834
49	ENSG00000110675	ELMOD1	0.0576518	0.0484614	0.999566	0.882289	0.353999	0.282256	0.0760813	-0.0438257
50	ENSG00000206538	VGLL3	0.00162237	0.0112923	0.999566	0.992465	0.347387	0.237718	0.0500116	-0.0026884
51	ENSG00000167081	PBX3	0.0476938	0.0851119	0.999566	0.954093	0.342556	0.292362	0.0289124	-0.012697
52	ENSG00000173145	NOC3L	0.0949078	0.0516573	0.9353	0.415334	0.340984	0.306337	0.203474	-0.133463
53	ENSG00000057252	SOAT1	0.00489347	0.00110239	0.859876	0.0224874	0.339354	0.350732	0.298065	0.260198
54	ENSG00000022267	FHL1	0.0007209	2.36E-08	0.839765	0.730834	0.336766	0.377156	0.119206	-0.03388
55	ENSG00000146373	RNF217	0.022822	0.0103262	0.746493	0.647223	0.335421	0.32935	0.153374	-0.0959468
56	ENSG00000149231	CCDC82	0.00669013	0.0265899	0.859876	0.58203	0.329334	0.248656	0.126625	0.0794445
57	ENSG00000164105	SAP30	0.0419757	0.0270242	0.865592	0.70649	0.325861	0.378327	0.15729	0.0811366
58	ENSG00000115419	GLS	0.0118423	0.00523241	0.924369	0.917635	0.323997	0.287205	0.104953	0.0172461
59	ENSG00000154229	PRKCA	0.0371235	0.0616683	0.999566	0.126887	0.323839	0.206046	0.031158	0.177943
60	ENSG00000169116	PARM1	0.0783009	0.0616683	0.997176	0.00139231	0.321583	0.256595	-0.076401	-0.294284
61	ENSG00000174501	ANKRD36C	0.0981427	0.0254793	0.967093	0.20241	0.32109	0.393633	0.295102	0.198217
62	ENSG00000137501	SYTL2	0.00148477	4.35E-05	0.033931	0.527913	0.319736	0.251748	0.18465	0.0531546
63	ENSG00000139354	GAS2L3	0.0434698	0.0610816	0.810813	0.00601671	0.318066	0.330791	0.391933	0.243404
64	ENSG00000203727	SAMD5	0.0474586	1.41E-05	0.101381	0.853023	0.304105	0.40691	0.262948	-0.0445273
65	ENSG00000169914	OTUD3	0.0832405	0.0951845	0.999566	0.966472	0.301047	0.251296	0.0104643	-0.012967
66	ENSG00000130164	LDLR	0.0150012	0.0125304	0.999566	0.000875401	0.298134	0.247202	-0.040476	-0.281447
67	ENSG00000101333	PLCB4	0.0298781	0.00274305	0.707205	6.61E-14	0.29786	0.307987	0.363913	0.496963
68	ENSG00000065243	PKN2	0.0930606	0.0209227	0.999566	0.919384	0.29736	0.264357	0.113178	0.0164936
69	ENSG00000139218	SCAF11	0.00664151	0.0668634	0.98796	0.502586	0.293573	0.242692	0.102821	-0.0637491
70	ENSG00000168386	FILIP1L	0.0209504	0.00523241	0.106966	3.44E-06	0.293096	0.235013	0.260684	0.27926
71	ENSG00000111907	TPD52L1	0.03715	0.00427082	0.970881	0.0163641	0.285081	0.248975	0.0692334	-0.173016
72	ENSG00000044459	CNTLN	0.0366112	0.0959873	0.999566	0.586354	0.284676	0.234981	-0.00544041	-0.0689558
73	ENSG00000106772	PRUNE2	0.0217274	0.0388251	0.999566	0.816936	0.284518	0.222385	0.0644296	-0.0539358
74	ENSG00000070081	NUCB2	0.0323587	0.0102945	0.995693	0.704887	0.284498	0.208438	0.0919093	0.0460339
75	ENSG00000129534	MIS18BP1	0.0611573	0.0920871	0.98796	0.834669	0.282642	0.265949	0.139687	0.0347057
76	ENSG00000035928	RFC1	0.0400132	0.0389582	0.925707	0.953232	0.281828	0.286812	0.120066	0.0107186
77	ENSG00000066279	ASPM	0.0783009	0.00523241	0.895547	2.00E-06	0.278608	0.319841	0.257348	0.376505
78	ENSG00000184014	DENND5A	0.0884048	0.0912886	0.999566	0.228869	0.276797	0.272314	-0.0618627	0.139898
79	ENSG00000101745	ANKRD12	0.0366075	0.0167582	0.999566	0.565583	0.273774	0.294449	0.0691609	-0.075779
80	ENSG00000162614	NEXN	0.0193623	0.0855075	0.974664	0.431878	0.273056	0.234624	0.06677	-0.0644955
81	ENSG00000130254	SAFB2	0.0864966	0.0567543	0.983542	0.280946	0.259835	0.286901	0.140934	-0.142722
82	ENSG00000169641	LUZP1	0.0226301	0.0925793	0.942545	0.876679	0.254829	0.283356	0.216115	0.0242188
83	ENSG00000198431	TXNRD1	0.0457323	0.015507	0.165087	0.0347329	0.244306	0.285077	0.184398	0.175214
84	ENSG00000124795	DEK	0.0390841	0.00379479	0.80954	0.267977	0.242674	0.210864	0.158849	0.0843471
85	ENSG00000050405	LIMA1	0.0312582	0.000717904	0.0359056	4.79E-05	0.235245	0.234621	0.269755	0.219655
86	ENSG00000164031	DNAJB14	0.0901043	0.0254793	0.999566	0.927337	0.231074	0.293918	0.0851892	0.0167581
87	ENSG00000144674	GOLGA4	0.0789279	0.000126149	0.999566	0.561963	0.21186	0.305773	-0.00649909	-0.105969

## Sheet: Control_DOWN
	target_id	ext_gene	B0_qval	D0_qval	B2_qval	D1_qval	B0_b	D0_b	B2_b	D1_b
1	ENSG00000162191	UBXN1	0.0998043	0.0484614	0.778388	0.0685853	-0.200894	-0.210896	-0.110425	-0.139507
2	ENSG00000169189	NSMCE1	0.066622	1.05E-06	0.700967	0.00519829	-0.207546	-0.323173	-0.132261	-0.184044
3	ENSG00000185475	TMEM179B	0.0857178	0.00546038	0.501858	0.026828	-0.213007	-0.231554	-0.165537	-0.147781
4	ENSG00000110955	ATP5F1B	0.0434288	0.00224079	0.999539	0.821609	-0.223503	-0.210041	-0.0465694	-0.0285639
5	ENSG00000116285	ERRFI1	0.0970369	0.0140417	0.999566	0.483939	-0.24378	-0.258763	-0.0506685	0.115733
6	ENSG00000246705	H2AJ	0.0768429	0.076162	0.932302	0.431831	-0.245417	-0.267404	-0.146446	-0.0996431
7	ENSG00000168297	PXK	0.0616431	0.0629899	0.841303	0.0510883	-0.245533	-0.256289	-0.172886	-0.179048
8	ENSG00000117318	ID3	0.0209504	0.000238961	0.999566	0.767519	-0.252009	-0.26614	0.0415523	0.065695
9	ENSG00000175602	CCDC85B	0.0353707	0.0412939	0.46166	0.875259	-0.267978	-0.320454	0.206774	-0.0652656
10	ENSG00000140391	TSPAN3	0.0514932	0.00309226	0.999566	0.577215	-0.271906	-0.204625	-0.0501896	-0.0631894
11	ENSG00000143575	HAX1	0.0192461	0.0330462	0.999566	0.0341426	-0.274118	-0.218685	0.0205307	0.165813
12	ENSG00000135469	COQ10A	0.0150012	0.0440535	0.854136	4.21E-07	-0.289477	-0.285689	-0.148788	-0.415306
13	ENSG00000149932	TMEM219	0.073281	0.0892569	0.999566	0.811757	-0.305962	-0.206647	-0.00535556	0.0381502
14	ENSG00000106236	NPTX2	0.0282608	1.82E-07	0.0169825	1.20E-07	-0.307036	-0.457371	-0.249274	-0.328849
15	ENSG00000135069	PSAT1	0.0147506	2.85E-08	0.987905	0.0709528	-0.309058	-0.374551	-0.0792662	0.135336
16	ENSG00000169093	ASMTL	0.0443916	0.0804746	0.999566	0.892927	-0.311775	-0.266727	0.0148498	-0.0278492
17	ENSG00000044574	HSPA5	0.0157277	0.000376345	0.999566	0.886541	-0.317631	-0.235262	0.0134838	0.0261191
18	ENSG00000160695	VPS11	0.0936148	0.0167582	0.87849	0.312331	-0.320283	-0.462542	-0.146762	-0.203781
19	ENSG00000103145	HCFC1R1	0.00317128	0.0808059	0.892406	0.0831798	-0.320925	-0.204922	-0.119042	-0.154935
20	ENSG00000126106	TMEM53	0.0912009	0.044744	0.991291	0.769293	-0.320995	-0.231716	-0.115563	-0.0635429
21	ENSG00000072954	TMEM38A	0.0404259	0.00427082	0.70177	9.51E-11	-0.323097	-0.242839	-0.368006	-0.50144
22	ENSG00000134287	ARF3	0.0203048	0.0947254	0.916729	0.00104547	-0.326946	-0.302369	-0.0984978	0.294445
23	ENSG00000185482	STAC3	0.00685776	0.019661	0.693834	0.00342653	-0.3316	-0.261394	-0.17298	-0.291865
24	ENSG00000108561	C1QBP	0.0543971	0.0078028	0.999566	0.148712	-0.333633	-0.220036	0.0559105	0.160286
25	ENSG00000110031	LPXN	0.0173846	0.0259543	0.000734798	0.103426	-0.336793	-0.41666	-0.37133	0.131351
26	ENSG00000141753	IGFBP4	0.000825118	9.52E-12	0.482839	6.52E-05	-0.338055	-0.490987	-0.325066	-0.315615
27	ENSG00000100348	TXN2	0.0323587	0.00541721	0.999566	0.508326	-0.346605	-0.216766	0.0063722	0.112183
28	ENSG00000131652	THOC6	0.0905723	0.0313044	0.968969	0.971644	-0.348527	-0.287095	0.0821613	-0.0117153
29	ENSG00000163468	CCT3	0.0915664	0.0302042	0.999566	0.228362	-0.349776	-0.202384	0.056202	0.153285
30	ENSG00000147224	PRPS1	0.000547195	0.000154435	0.726358	0.0238658	-0.350326	-0.294799	-0.142746	-0.223694
31	ENSG00000116237	ICMT	0.0800186	0.0216689	0.999566	0.230478	-0.352669	-0.231929	0.0516919	0.245405
32	ENSG00000197584	KCNMB2	0.0694456	0.0765151	5.95E-06	0.0215161	-0.358378	-0.849071	-0.90717	-1.00199
33	ENSG00000125744	RTN2	0.000437941	0.00238516	0.76584	0.249643	-0.366441	-0.259748	-0.169422	-0.172257
34	ENSG00000151498	ACAD8	0.0658048	0.0871815	0.999955	0.285319	-0.369304	-0.223749	-0.00108329	0.12326
35	ENSG00000119408	NEK6	0.0441502	0.0193489	0.997176	0.595915	-0.378311	-0.344367	-0.087309	0.130827
36	ENSG00000157020	SEC13	0.0895749	0.0474399	0.999566	0.23297	-0.380597	-0.222249	0.0049468	0.147864
37	ENSG00000175482	POLD4	0.00223267	0.0954392	0.911205	0.958535	-0.383053	-0.257603	-0.130009	-0.0159778
38	ENSG00000100678	SLC8A3	0.00664151	0.0146175	0.55631	0.145624	-0.384115	-0.296724	-0.211252	-0.218406
39	ENSG00000103522	IL21R	0.0120141	0.00380374	0.894237	0.00176402	-0.38631	-0.902165	-0.228642	-0.36289
40	ENSG00000275700	AATF	0.0266696	0.0979723	0.999566	0.133064	-0.391372	-0.219411	0.0297085	0.161352
41	ENSG00000081052	COL4A4	0.037156	0.00593714	0.999566	0.497652	-0.400976	-0.649812	0.138295	-0.440361
42	ENSG00000284753	EEF1AKMT4	0.0159781	0.0110991	0.999566	0.676396	-0.401596	-0.400574	-0.0898673	-0.0861353
43	ENSG00000126602	TRAP1	0.0866495	0.0387818	0.999955	0.549981	-0.410123	-0.255261	0.00242449	0.14574
44	ENSG00000135902	CHRND	0.0324203	0.0109352	0.999566	0.0174166	-0.421592	-0.306401	-0.0557652	-0.240067
45	ENSG00000183828	NUDT14	0.0425896	3.40E-05	0.724119	1.12E-06	-0.427864	-0.320214	-0.162735	-0.361551
46	ENSG00000007255	TRAPPC6A	0.010859	0.0204245	0.999566	0.0464775	-0.428915	-0.2509	-0.0946314	-0.21611
47	ENSG00000196998	WDR45	0.00263973	0.0527982	0.999566	0.817136	-0.433089	-0.286589	-0.0856715	-0.0604888
48	ENSG00000083454	P2RX5	0.0251001	0.00788473	0.927487	0.0285946	-0.439776	-0.367461	-0.126178	-0.294906
49	ENSG00000134684	YARS1	0.0428247	0.0270072	0.999566	0.000124769	-0.443394	-0.26149	0.0313202	0.295591
50	ENSG00000008517	IL32	0.00127908	2.08E-06	0.880303	5.73E-07	-0.449418	-0.371558	-0.152691	-0.28912
51	ENSG00000137207	YIPF3	0.0176657	0.00779037	0.999566	0.658438	-0.454039	-0.258774	-0.0952271	0.0997018
52	ENSG00000105401	CDC37	0.075288	0.0796181	0.999566	0.0846505	-0.455726	-0.271583	0.0173772	0.261559
53	ENSG00000146072	TNFRSF21	0.0547058	0.00123631	0.581346	4.22E-06	-0.460109	-0.270818	-0.288415	-0.338838
54	ENSG00000100462	PRMT5	0.0340585	0.0344991	0.987905	0.317013	-0.461297	-0.248228	0.0983115	0.17849
55	ENSG00000181396	OGFOD3	0.00117597	0.00224079	0.967093	1.85E-12	-0.461548	-0.328073	-0.184775	-0.569678
56	ENSG00000152137	HSPB8	1.22E-05	9.21E-05	0.999566	0.406226	-0.465118	-0.256747	0.0297249	-0.0887963
57	ENSG00000136271	DDX56	0.0890811	0.0352345	0.999566	0.407654	-0.46965	-0.201012	0.0857462	0.142412
58	ENSG00000124257	NEURL2	0.0340585	0.00593714	0.310754	0.104909	-0.472673	-0.35097	-0.298758	-0.234367
59	ENSG00000243989	ACY1	0.00509282	0.0344991	0.999566	0.990684	-0.474787	-0.269399	-0.0427141	0.00507303
60	ENSG00000092621	PHGDH	0.0517751	0.0649192	0.999566	0.104876	-0.478686	-0.341374	0.0672275	0.213717
61	ENSG00000068976	PYGM	0.00037552	0.0440712	0.503186	0.0781721	-0.480456	-0.280253	-0.520247	-0.323171
62	ENSG00000212747	RTL8B	0.0949078	0.0484614	0.999566	0.306282	-0.481093	-0.306584	0.00748929	0.195858
63	ENSG00000115806	GORASP2	0.0790913	0.0292611	0.959721	0.279036	-0.481147	-0.238344	0.113405	0.216864
64	ENSG00000179163	FUCA1	1.22E-05	5.63E-14	0.00219342	2.21E-23	-0.482721	-0.596075	-0.317237	-0.647976
65	ENSG00000169252	ADRB2	0.00405306	0.0987307	0.970881	0.413848	-0.492311	-0.371906	-0.114376	-0.118312
66	ENSG00000125384	PTGER2	0.00323607	8.01E-07	0.999566	0.00582613	-0.49296	-0.448787	-0.0656658	-0.362162
67	ENSG00000168389	MFSD2A	0.0340585	0.0887835	0.999566	0.676125	-0.496784	-0.244083	0.0303294	-0.0720256
68	ENSG00000101019	UQCC1	0.0213812	0.0186244	0.999566	0.347358	-0.50065	-0.222342	0.0242176	0.143554
69	ENSG00000139914	FITM1	0.00536384	0.00523241	0.315463	0.00426117	-0.501975	-0.254282	-0.303145	-0.310461
70	ENSG00000196296	ATP2A1	5.26E-05	0.0252867	0.999566	0.204333	-0.503169	-0.352574	-0.0590231	-0.210255
71	ENSG00000242252	BGLAP	0.061921	0.000654436	0.295938	4.93E-32	-0.506215	-0.346009	-0.344906	-0.927831
72	ENSG00000107821	KAZALD1	0.0140222	0.0172688	0.570171	0.0810881	-0.508853	-0.517844	-0.2212	-0.326044
73	ENSG00000103855	CD276	0.0758584	0.0472355	0.999566	0.858042	-0.510212	-0.29361	0.0236153	0.0460418
74	ENSG00000184678	H2BC21	0.0014164	0.00546038	0.977601	0.0389822	-0.51833	-0.282999	-0.172491	-0.242917
75	ENSG00000176410	DNAJC30	0.0629721	0.0112098	0.980747	0.551618	-0.521568	-0.353977	-0.116935	0.103728
76	ENSG00000133055	MYBPH	0.0632835	0.0142609	0.999566	0.748418	-0.5245	-0.256509	0.0383404	-0.0698717
77	ENSG00000167306	MYO5B	0.0767953	0.0109902	0.999566	0.128772	-0.524905	-0.388817	0.0319841	-0.19945
78	ENSG00000270170	NCBP2AS2	0.00833722	0.0334666	0.999566	0.590953	-0.524958	-0.248509	-0.0552065	0.126377
79	ENSG00000127054	INTS11	0.0817652	0.044744	0.999737	0.286863	-0.526045	-0.278539	0.00318395	0.209127
80	ENSG00000126457	PRMT1	0.0893309	0.0155479	0.999566	0.521726	-0.526302	-0.285948	0.0355095	0.153221
81	ENSG00000077235	GTF3C1	4.62E-05	2.45E-06	0.16564	0.25774	-0.53413	-0.554115	-0.285965	-0.175198
82	ENSG00000152556	PFKM	3.93E-07	0.0191841	0.999566	0.923438	-0.534205	-0.251797	-0.0680238	-0.0255698
83	ENSG00000182199	SHMT2	0.0756399	0.00136451	0.999566	0.662344	-0.537212	-0.353574	0.00679062	0.105001
84	ENSG00000104299	INTS9	0.022822	0.0800585	0.999566	0.478581	-0.538064	-0.35714	0.0186711	0.157275
85	ENSG00000110619	CARS1	0.0114922	0.00410941	0.987905	0.779817	-0.539009	-0.279493	-0.11843	0.137863
86	ENSG00000114767	RRP9	0.0832405	0.0292617	0.999566	0.279036	-0.544802	-0.276097	-0.0465565	0.272332
87	ENSG00000179091	CYC1	0.0740836	0.0999872	0.999955	0.463935	-0.545505	-0.28233	-0.000648261	0.169498
88	ENSG00000132600	PRMT7	0.0289088	0.00962556	0.999566	0.353344	-0.556556	-0.364665	0.1078	0.185274
89	ENSG00000213892	CEACAM16	0.00467265	4.35E-05	0.981762	0.00191833	-0.556563	-0.320175	-0.120841	-0.254728
90	ENSG00000077348	EXOSC5	0.0694558	2.12E-05	0.972751	0.87737	-0.558714	-0.380637	-0.135509	0.0548086
91	ENSG00000135931	ARMC9	1.92E-06	1.30E-07	0.0208306	1.52E-09	-0.561115	-0.493887	-0.511271	-0.528769
92	ENSG00000130005	GAMT	0.0179517	0.000137502	0.999566	0.54173	-0.577326	-0.265545	0.0163636	0.151737
93	ENSG00000177706	FAM20C	6.26E-08	0.00980296	5.82E-09	1.88E-18	-0.59926	-0.375671	-0.62265	-0.845582
94	ENSG00000170955	CAVIN3	0.0929848	0.0940491	0.999566	0.443022	-0.60385	-0.325363	-0.0519361	0.195263
95	ENSG00000135148	TRAFD1	0.0867615	0.0488303	0.999566	0.732417	-0.609848	-0.300013	-0.0140217	0.123094
96	ENSG00000173991	TCAP	5.84E-08	0.000348651	0.999566	0.783498	-0.610101	-0.346028	-0.274268	-0.103078
97	ENSG00000112619	PRPH2	0.00367013	2.17E-07	0.204631	0.178111	-0.614853	-0.491966	-0.32302	-0.403031
98	ENSG00000248098	BCKDHA	0.0656196	0.0112098	0.999566	0.948737	-0.621137	-0.325626	-0.0347524	0.0257975
99	ENSG00000099203	TMED1	0.0970356	0.044744	0.999566	0.515949	-0.627031	-0.278471	-0.0774944	0.202193
100	ENSG00000154122	ANKH	0.00205548	0.000101041	0.555416	0.0882867	-0.630447	-0.864455	-0.311879	-0.521142
101	ENSG00000037042	TUBG2	0.0609656	0.0462943	0.999566	0.410167	-0.63108	-0.322763	-0.0149335	0.189364
102	ENSG00000010295	IFFO1	0.0204059	0.000273401	0.994012	0.73866	-0.658521	-0.300243	-0.0537438	0.101146
103	ENSG00000105516	DBP	0.00673546	1.17E-05	0.013888	7.06E-18	-0.674305	-0.865736	-0.850245	-1.12203
104	ENSG00000160392	C19orf47	0.0605845	1.24E-08	0.999566	0.933325	-0.68141	-0.432599	-0.0243134	0.036234
105	ENSG00000132965	ALOX5AP	0.0775956	0.000369859	0.830308	1.65E-05	-0.682798	-0.965127	-0.254897	-0.846945
106	ENSG00000095906	NUBP2	0.0696585	0.0933063	0.999566	0.0826402	-0.686172	-0.351731	0.0527733	0.351651
107	ENSG00000067836	ROGDI	0.0305215	0.0946637	0.999566	0.55942	-0.689846	-0.384108	0.117592	0.282228
108	ENSG00000179364	PACS2	0.0203511	0.000369859	0.999566	0.956682	-0.693662	-0.270449	-0.0327976	0.0239905
109	ENSG00000137809	ITGA11	0.00207179	0.00922119	0.541091	0.713472	-0.69752	-0.506735	-0.261796	-0.0916884
110	ENSG00000173918	C1QTNF1	0.0151132	0.00456229	0.999566	3.16E-09	-0.702151	-0.859651	-0.145118	-1.12542
111	ENSG00000100100	PIK3IP1	8.45E-07	0.00523241	0.441774	0.000302149	-0.704917	-0.478095	-0.34593	-0.666143
112	ENSG00000125967	NECAB3	5.34E-06	0.0331411	0.999566	0.888153	-0.70618	-0.31334	-0.0177752	-0.0555721
113	ENSG00000165795	NDRG2	0.00167573	2.15E-05	0.999566	0.8177	-0.719021	-0.382561	0.0113806	0.095016
114	ENSG00000142583	SLC2A5	2.46E-07	1.02E-17	0.999566	3.61E-08	-0.7249	-0.782576	-0.0801969	-0.586019
115	ENSG00000166343	MSS51	0.0544093	0.000273401	0.999566	0.940077	-0.737761	-0.426166	0.0336964	0.0293908
116	ENSG00000099953	MMP11	4.31E-05	0.000263152	0.843707	0.270391	-0.740219	-0.491992	-0.171671	-0.305666
117	ENSG00000162496	DHRS3	2.18E-07	0.00797081	0.00573992	7.43E-68	-0.743893	-0.726502	-0.722454	-1.44967
118	ENSG00000080189	SLC35C2	0.0807374	0.0254793	0.999566	0.509656	-0.74618	-0.505234	0.0858881	0.207316
119	ENSG00000132329	RAMP1	0.0179804	0.00409193	0.999566	0.316571	-0.757091	-0.335021	0.113385	0.255309
120	ENSG00000183287	CCBE1	0.0914243	0.0370971	0.827937	0.0624923	-0.766832	-0.49215	0.373423	0.722463
121	ENSG00000168754	FAM178B	0.000439179	0.0125304	0.893047	0.870177	-0.773787	-0.491989	-0.202213	-0.0426539
122	ENSG00000160539	PLPP7	2.16E-05	0.0853742	0.999539	0.952609	-0.779911	-0.297435	-0.0988277	-0.024331
123	ENSG00000160570	DEDD2	0.0104004	0.0505694	0.999566	0.223919	-0.785371	-0.405695	-0.0220141	0.376914
124	ENSG00000103051	COG4	0.0653198	0.0602714	0.999566	0.16658	-0.785809	-0.406513	0.0337053	0.39936
125	ENSG00000130592	LSP1	0.0267834	0.00917723	0.999566	0.971644	-0.835033	-0.402023	-0.0205783	0.0149062
126	ENSG00000149633	KIAA1755	0.00833134	0.00593714	2.89E-06	2.72E-05	-0.872996	-1.42204	-0.852972	-1.6589
127	ENSG00000087085	ACHE	1.42E-16	0.0540146	0.924369	0.627753	-0.907732	-0.346291	-0.165425	-0.211781
128	ENSG00000168748	CA7	0.000432432	1.51E-06	0.817034	0.492767	-0.928495	-0.594004	-0.457839	-0.270548
129	ENSG00000173137	ADCK5	0.0766448	0.0858381	0.999566	0.694065	-0.977564	-0.492165	0.0219053	0.21376
130	ENSG00000108786	HSD17B1	0.00805034	0.0925793	0.999566	0.524995	-0.992135	-0.402224	0.135525	0.279313
131	ENSG00000162511	LAPTM5	0.0111991	1.22E-12	0.76584	0.359766	-1.00093	-0.766629	-0.1712	-0.264749
132	ENSG00000167641	PPP1R14A	0.0656196	0.060158	0.999566	0.899003	-1.02344	-0.435434	-0.0735833	-0.0549285
133	ENSG00000179761	PIPOX	0.0105495	0.000147041	0.997176	0.199267	-1.04843	-0.589302	-0.172454	-0.294449
134	ENSG00000250644	ENSG00000250644	0.00317128	0.00884998	0.971225	0.55228	-1.07728	-0.629619	0.157724	0.239639
135	ENSG00000104368	PLAT	0.0340585	9.05E-08	0.991291	0.475298	-1.09859	-0.70871	-0.162533	-0.23231
136	ENSG00000184113	CLDN5	0.0357288	4.54E-08	0.940916	0.82309	-1.10106	-0.752044	-0.210147	-0.144282
137	ENSG00000197191	CYSRT1	0.0318362	2.04E-09	0.999566	0.855734	-1.21095	-0.62965	-0.0169055	0.0665564
138	ENSG00000168453	HR	6.26E-08	0.0423019	0.251909	0.000662044	-1.31975	-1.14104	-0.69876	-1.45141
139	ENSG00000138061	CYP1B1	4.19E-09	2.29E-19	2.46E-07	6.15E-05	-1.32723	-1.30387	-0.817984	-0.996984

## Sheet: FSHD_UP
	target_id	ext_gene	B0_qval	D0_qval	B2_qval	D1_qval	B0_b	D0_b	B2_b	D1_b
1	ENSG00000144339	TMEFF2	0.859905	0.630371	0.0571863	2.29E-23	-0.0682736	0.240547	0.406185	0.923299
2	ENSG00000169213	RAB3B	0.692066	0.907242	0.0932026	7.89E-59	0.090964	0.0422431	0.324368	0.889909
3	ENSG00000126001	CEP250	0.174862	0.964713	0.0986721	8.37E-07	-0.377667	0.0476896	0.402179	0.757657
4	ENSG00000163017	ACTG2	0.540697	0.986322	0.0219139	0.0374314	0.167673	0.0283409	0.637329	0.738453
5	ENSG00000164112	SMIM43	0.0394786	0.322889	0.0108658	4.00E-07	0.736502	0.467955	0.735948	0.718946
6	ENSG00000134690	CDCA8	0.159799	0.907335	0.00261043	2.59E-05	-0.338706	-0.0557912	0.319373	0.64717
7	ENSG00000159176	CSRP1	0.689388	0.956627	0.0892785	7.42E-22	-0.167267	0.0489079	0.339276	0.575211
8	ENSG00000101447	FAM83D	0.402383	0.968046	0.0491646	1.02E-05	-0.218175	-0.0437782	0.248119	0.553493
9	ENSG00000142949	PTPRF	0.34638	0.999225	0.0253273	1.03E-06	-0.201001	0.00113222	0.322751	0.533758
10	ENSG00000139211	AMIGO2	0.29123	0.817686	0.0169825	3.42E-20	0.137729	0.0705201	0.247482	0.493875
11	ENSG00000171877	FRMD5	0.54695	0.952773	0.0675287	0.0185062	0.230552	0.0872068	0.439009	0.47039
12	ENSG00000164442	CITED2	0.172389	0.955377	7.67E-06	0.00405906	0.237625	0.0796325	0.376622	0.457323
13	ENSG00000088325	TPX2	0.838761	0.979494	0.0369302	2.50E-08	-0.0365857	0.0111954	0.244536	0.446094
14	ENSG00000180914	OXTR	0.184924	0.295762	0.0729632	9.63E-05	0.270886	0.287937	0.331477	0.431746
15	ENSG00000151474	FRMD4A	0.957778	0.816125	0.0571863	0.0445274	-0.0220524	0.151201	0.435439	0.431194
16	ENSG00000111186	WNT5B	0.00725401	0.542962	0.0921004	1.04E-06	0.442626	0.17625	0.31125	0.426397
17	ENSG00000068489	PRR11	0.414443	0.539134	0.0307735	2.77E-06	0.249746	0.254567	0.354717	0.409379
18	ENSG00000183530	PRR14L	0.864957	0.847226	0.00272895	3.07E-08	0.0369993	0.0726158	0.320467	0.40032
19	ENSG00000151849	CENPJ	0.240044	0.115926	0.0901181	0.000872116	0.204202	0.246536	0.258563	0.392344
20	ENSG00000184009	ACTG1	0.863303	0.972193	0.0129324	2.65E-06	-0.0521632	0.0295168	0.214496	0.391713
21	ENSG00000177606	JUN	0.691201	0.830784	0.046867	0.0662914	-0.163903	-0.10999	0.319346	0.389648
22	ENSG00000087586	AURKA	0.699282	0.978039	0.0363584	0.000258455	-0.0889667	0.0233931	0.224593	0.380024
23	ENSG00000095564	BTAF1	0.909765	0.0518316	0.0984423	0.000302184	0.0342968	0.489263	0.293645	0.370756
24	ENSG00000235162	C12orf75	0.688318	0.999789	2.64E-06	3.41E-09	0.0684036	0.000491513	0.366704	0.355796
25	ENSG00000157168	NRG1	0.0266524	0.0989346	0.0971316	0.000110876	0.364868	0.31539	0.353928	0.342446
26	ENSG00000070961	ATP2B1	0.0346018	0.176039	0.0180234	2.48E-11	0.233863	0.16952	0.200651	0.323982
27	ENSG00000197555	SIPA1L1	0.885863	0.736623	0.0376757	0.0249608	0.0448257	0.132127	0.34059	0.323805
28	ENSG00000153071	DAB2	0.927841	0.815228	0.0892785	1.47E-07	-0.0195602	0.0598504	0.209174	0.323017
29	ENSG00000039560	RAI14	0.96149	0.721441	0.0410611	2.32E-05	-0.0128066	0.100705	0.271647	0.319367
30	ENSG00000121211	MND1	0.412311	0.949542	0.0681595	0.0559574	0.389765	0.0568732	0.363451	0.301422
31	ENSG00000112210	RAB23	0.265782	0.862395	3.65E-05	0.00135294	0.236238	0.080699	0.334297	0.29208
32	ENSG00000126803	HSPA2	0.190536	0.0431437	0.0113332	0.00057725	0.184441	0.281692	0.374575	0.282462
33	ENSG00000138379	MSTN	0.0150012	0.518598	0.013639	0.00232585	0.264184	0.235152	0.257271	0.270552
34	ENSG00000131711	MAP1B	0.00387793	0.0337959	0.00050933	4.48E-08	0.297056	0.163512	0.34738	0.269442
35	ENSG00000050405	LIMA1	0.0312582	0.000717904	0.0359056	4.79E-05	0.235245	0.234621	0.269755	0.219655
36	ENSG00000196526	AFAP1	0.84174	0.757887	0.047019	0.0347625	0.0522107	0.0921711	0.283837	0.207028

## Sheet: FSHD_DOWN
	target_id	ext_gene	B0_qval	D0_qval	B2_qval	D1_qval	B0_b	D0_b	B2_b	D1_b
1	ENSG00000071537	SEL1L	0.850206	0.663041	0.0563653	0.0825758	0.0369306	-0.0932506	-0.233837	-0.200298
2	ENSG00000100216	TOMM22	0.531834	0.678894	0.00272895	0.0790148	0.133288	-0.0903243	-0.230958	-0.20752
3	ENSG00000239789	MRPS17	0.445321	0.493719	0.0491646	0.0747034	0.118045	-0.101809	-0.223173	-0.209705
4	ENSG00000144597	EAF1	0.863333	0.247528	0.0288875	0.0254691	0.0543032	-0.131122	-0.220317	-0.212555
5	ENSG00000161533	ACOX1	0.841369	0.22981	0.0864217	0.0241634	-0.0403608	-0.263592	-0.338642	-0.21473
6	ENSG00000100614	PPM1A	0.416161	0.995772	0.028275	0.025332	0.195183	0.00278728	-0.229117	-0.218475
7	ENSG00000143344	RGL1	0.238333	0.39713	0.0267071	0.0650097	-0.209592	-0.333975	-0.371167	-0.218777
8	ENSG00000036672	USP2	0.847428	0.807579	0.0892747	0.0375931	-0.0389469	-0.0695242	-0.2151	-0.220138
9	ENSG00000069345	DNAJA2	0.835594	0.766389	0.0323646	0.000483557	0.0453395	-0.0613745	-0.200943	-0.221835
10	ENSG00000187446	CHP1	0.507009	0.845021	0.064285	0.008487	0.180452	-0.0438471	-0.203019	-0.228761
11	ENSG00000129103	SUMF2	0.811243	0.0853742	0.00110547	0.000407506	0.0496808	-0.236355	-0.336859	-0.239438
12	ENSG00000162520	SYNC	0.227686	0.982343	0.0523636	0.0483061	0.250143	0.0138424	-0.22299	-0.240267
13	ENSG00000148175	STOM	0.854497	0.745471	0.0895542	0.000174383	0.0562605	-0.0723689	-0.235509	-0.246652
14	ENSG00000158604	TMED4	0.558807	0.357653	0.00159365	0.00128336	0.092282	-0.0977739	-0.222646	-0.251825
15	ENSG00000217128	FNIP1	0.56685	0.643527	0.00130529	0.012866	0.115914	-0.0681904	-0.230835	-0.252057
16	ENSG00000119878	CRIPT	0.730728	0.908636	0.00741597	0.00330784	0.118347	-0.0383871	-0.219015	-0.256745
17	ENSG00000099308	MAST3	0.697204	0.726893	0.0501132	0.00858775	-0.0884577	-0.103171	-0.293908	-0.262916
18	ENSG00000100504	PYGL	0.903463	0.237827	0.0180332	3.95E-05	0.0276397	-0.146562	-0.214698	-0.264175
19	ENSG00000145439	CBR4	0.843927	0.973297	0.0855264	0.0450142	0.0516698	0.0193431	-0.200036	-0.264886
20	ENSG00000113742	CPEB4	0.425038	0.747495	0.0879103	0.057901	0.241983	0.106387	-0.222112	-0.265222
21	ENSG00000111110	PPM1H	0.996366	0.847835	0.0848231	0.0284928	-0.00125033	-0.0821154	-0.383129	-0.269762
22	ENSG00000102804	TSC22D1	0.0768429	0.0604159	0.0323512	5.93E-05	-0.217109	-0.197695	-0.251619	-0.271674
23	ENSG00000112419	PHACTR2	0.854497	0.698694	0.0407307	9.14E-06	0.0454504	-0.0773962	-0.219067	-0.273201
24	ENSG00000224982	TMEM233	0.162004	0.0853866	0.0572155	0.00735445	-0.199973	-0.190763	-0.278859	-0.27506
25	ENSG00000154589	LY96	0.832047	0.548791	0.0487481	0.0027014	0.0548239	-0.152792	-0.2658	-0.276342
26	ENSG00000116209	TMEM59	0.950751	0.922442	0.00603365	2.95E-08	0.013695	-0.0298281	-0.206258	-0.279611
27	ENSG00000129518	EAPP	0.810674	0.798218	0.0493508	1.01E-05	0.0550821	-0.05734	-0.201555	-0.279854
28	ENSG00000110013	SIAE	0.681498	0.891904	0.0586706	0.012281	-0.0908874	0.0581045	-0.280245	-0.284853
29	ENSG00000168234	TTC39C	0.408639	0.377533	0.0345387	0.000255196	0.169651	-0.132343	-0.234554	-0.285142
30	ENSG00000171105	INSR	0.269225	0.271809	0.0898404	0.00196744	0.342365	0.145747	-0.217856	-0.28971
31	ENSG00000166734	GOLM2	0.236855	0.769715	0.0971316	0.0537409	0.371066	0.0912482	-0.235279	-0.29499
32	ENSG00000024048	UBR2	0.698249	0.970896	0.00176137	0.00943873	0.106228	0.0215236	-0.247985	-0.297176
33	ENSG00000141279	NPEPPS	0.52852	0.803955	0.0399194	0.000263803	0.209368	0.0696169	-0.212422	-0.302573
34	ENSG00000158122	PRXL2C	0.608475	0.957632	0.00158593	0.00229844	0.189739	-0.0245773	-0.231256	-0.306569
35	ENSG00000134247	PTGFRN	0.16198	0.00023729	4.73E-05	0.000843501	-0.167256	-0.312683	-0.409059	-0.31097
36	ENSG00000118292	C1orf54	0.539167	0.817378	0.0928276	0.00901681	0.194248	-0.0993295	-0.226371	-0.317564
37	ENSG00000231924	PSG1	0.250452	0.582688	0.00926279	0.0108944	-0.309517	-0.348508	-0.538297	-0.318099
38	ENSG00000102683	SGCG	0.72631	0.657666	0.0909421	3.18E-06	-0.166051	-0.0705477	-0.443868	-0.320429
39	ENSG00000216490	IFI30	0.124483	0.129816	0.000686342	0.000969517	-0.274901	-0.325474	-0.373084	-0.326829
40	ENSG00000106236	NPTX2	0.0282608	1.82E-07	0.0169825	1.20E-07	-0.307036	-0.457371	-0.249274	-0.328849
41	ENSG00000122870	BICC1	0.179589	0.7661	0.00741597	0.000227069	0.252859	-0.0576389	-0.210808	-0.329342
42	ENSG00000144152	FBLN7	0.326823	0.152576	0.028275	0.00456083	-0.200092	-0.281188	-0.276265	-0.334726
43	ENSG00000122691	TWIST1	0.203713	0.949176	2.64E-06	0.00652179	0.328952	0.0246509	-0.341479	-0.335721
44	ENSG00000105997	HOXA3	0.359999	0.900815	0.0169825	0.0841412	0.215193	0.0563416	-0.293355	-0.33788
45	ENSG00000104447	TRPS1	0.285953	0.895303	0.0345387	0.00563765	0.18337	-0.0457184	-0.241425	-0.338685
46	ENSG00000256235	SMIM3	0.0114015	0.374214	2.64E-06	1.11E-07	-0.287322	-0.163025	-0.372199	-0.340496
47	ENSG00000203880	PCMTD2	0.836173	0.907242	0.0402089	0.00636144	0.0884353	-0.0424276	-0.255226	-0.347228
48	ENSG00000105514	RAB3D	0.563468	0.979246	0.00739799	0.00365157	0.139461	-0.0293058	-0.354353	-0.350769
49	ENSG00000132669	RIN2	0.962932	0.0182434	1.34E-06	1.69E-05	-0.0139728	-0.218012	-0.318704	-0.351013
50	ENSG00000182606	TRAK1	0.914017	0.626874	0.0312732	3.43E-05	0.0415197	-0.104078	-0.222222	-0.35124
51	ENSG00000122359	ANXA11	0.642903	0.535473	0.046867	0.000110764	0.0999487	-0.124258	-0.253209	-0.362643
52	ENSG00000105866	SP4	0.428997	0.889646	0.0319373	0.0267106	0.331469	0.128329	-0.214136	-0.363028
53	ENSG00000163820	FYCO1	0.72753	0.853006	0.0176586	0.00763843	0.133529	0.0497695	-0.250148	-0.36947
54	ENSG00000181826	RELL1	0.931565	0.839305	0.000587966	8.60E-06	0.0381246	-0.0625867	-0.234256	-0.37082
55	ENSG00000099875	MKNK2	0.861925	0.291911	0.00152276	0.0016755	0.075869	-0.194721	-0.389121	-0.37128
56	ENSG00000172164	SNTB1	0.499087	0.543992	0.0864792	0.000243772	0.245491	0.0903139	-0.223721	-0.372321
57	ENSG00000112773	TENT5A	0.996151	0.344834	0.0748916	0.00430175	0.00114427	-0.110507	-0.334385	-0.37386
58	ENSG00000168300	PCMTD1	0.661846	0.963334	9.49E-07	0.00087528	0.190422	-0.0150523	-0.368683	-0.375058
59	ENSG00000113369	ARRDC3	0.903708	0.693843	5.95E-06	2.17E-06	0.0587482	-0.119331	-0.437658	-0.375529
60	ENSG00000189079	ARID2	0.590575	0.996492	0.000119309	0.0679162	0.13068	0.00210259	-0.358831	-0.379058
61	ENSG00000123700	KCNJ2	0.709768	0.882862	0.0267467	0.000129764	0.199681	0.117512	-0.208747	-0.3802
62	ENSG00000168264	IRF2BP2	0.485537	0.928706	4.02E-05	0.0112623	0.192901	-0.0269926	-0.280104	-0.381288
63	ENSG00000112406	HECA	0.392489	0.848144	0.0106348	0.00402139	0.182654	0.0496674	-0.261239	-0.384654
64	ENSG00000167191	GPRC5B	0.92001	0.80315	2.46E-07	5.65E-05	0.0611757	0.0480556	-0.329316	-0.394027
65	ENSG00000074527	NTN4	0.316046	0.00206702	6.78E-06	3.84E-08	-0.142698	-0.305203	-0.393665	-0.399379
66	ENSG00000173598	NUDT4	0.883456	0.0440535	0.000521295	4.39E-08	0.063652	-0.17875	-0.289595	-0.407042
67	ENSG00000099785	MARCHF2	0.542945	0.90781	0.000173284	2.62E-05	0.263983	-0.0604128	-0.357065	-0.411886
68	ENSG00000150593	PDCD4	0.71857	0.446388	1.45E-07	0.000118673	0.0571394	-0.1198	-0.361136	-0.417707
69	ENSG00000137198	GMPR	0.55499	0.198996	0.00714124	1.12E-06	-0.0997989	-0.172868	-0.312544	-0.419608
70	ENSG00000186834	HEXIM1	0.714488	0.995461	0.0169825	0.000302502	0.0974051	0.00440988	-0.271635	-0.421195
71	ENSG00000100505	TRIM9	0.707246	0.0279662	0.0928276	2.54E-05	-0.0825437	-0.332074	-0.389855	-0.422048
72	ENSG00000185215	TNFAIP2	0.791664	0.716758	0.00090617	9.75E-19	-0.0523696	-0.0947779	-0.250264	-0.42337
73	ENSG00000274180	NATD1	0.945354	0.967567	0.0921004	0.000403141	0.0203867	0.0260371	-0.348095	-0.429091
74	ENSG00000197635	DPP4	0.470845	0.741004	0.0485399	4.49E-07	-0.154693	-0.268465	-0.262113	-0.443627
75	ENSG00000119772	DNMT3A	0.233486	0.973981	0.00295958	0.00196744	-0.204449	-0.0180488	-0.369488	-0.44409
76	ENSG00000270276	H4C15	0.998924	0.00167983	0.00219342	0.0243735	-0.000434096	-0.39651	-0.476351	-0.444616
77	ENSG00000136859	ANGPTL2	0.435001	0.568672	0.00755806	2.28E-05	-0.212577	-0.209024	-0.336	-0.448182
78	ENSG00000130775	THEMIS2	0.485936	0.34762	0.0309024	0.0292681	-0.187094	0.223386	-0.258822	-0.450463
79	ENSG00000134470	IL15RA	0.622586	0.510806	0.0118836	0.0355509	-0.224425	-0.310061	-0.412369	-0.450856
80	ENSG00000163131	CTSS	0.662649	0.936218	0.0469275	0.044896	-0.258604	0.120842	-0.411684	-0.452776
81	ENSG00000178573	MAF	0.660439	0.988056	0.0736918	2.73E-05	-0.227579	-0.00943511	-0.273236	-0.453746
82	ENSG00000105088	OLFM2	0.225761	0.173124	1.59E-05	0.083324	-0.597069	-0.558103	-0.81037	-0.456039
83	ENSG00000288859	H2AC19	0.0660338	0.224794	0.0556211	1.48E-08	-0.244491	-0.163012	-0.270946	-0.45778
84	ENSG00000170581	STAT2	0.390106	0.824525	0.00650589	0.000352104	0.24704	0.0528831	-0.39703	-0.482
85	ENSG00000116044	NFE2L2	0.893652	0.765169	0.0288875	6.03E-21	-0.047923	-0.0658504	-0.267173	-0.486804
86	ENSG00000188042	ARL4C	0.354145	0.363037	0.0186895	1.66E-09	0.17078	-0.141472	-0.294326	-0.49176
87	ENSG00000117643	MAN1C1	0.0935408	0.98806	0.0009544	0.00158366	-0.269136	-0.0185468	-0.419364	-0.494885
88	ENSG00000163346	PBXIP1	0.0953714	0.24161	0.000544069	2.14E-22	-0.188119	-0.134826	-0.286651	-0.500671
89	ENSG00000163513	TGFBR2	0.22211	0.794832	0.0119615	3.95E-05	0.191959	-0.0652554	-0.336672	-0.513232
90	ENSG00000162645	GBP2	0.4207	0.689149	0.00224054	2.12E-20	0.135041	0.079845	-0.287481	-0.51688
91	ENSG00000162545	CAMK2N1	0.0455997	0.72926	0.0645824	2.54E-11	0.289818	0.0713636	-0.281732	-0.521105
92	ENSG00000110422	HIPK3	0.201647	0.743084	7.69E-07	0.0299697	0.438667	0.16795	-0.340318	-0.523507
93	ENSG00000135931	ARMC9	1.92E-06	1.30E-07	0.0208306	1.52E-09	-0.561115	-0.493887	-0.511271	-0.528769
94	ENSG00000171408	PDE7B	0.0921499	0.8725	0.00333427	0.0496272	0.338574	-0.122575	-0.457533	-0.529004
95	ENSG00000130066	SAT1	0.700118	0.914261	0.00741597	4.06E-10	0.0683039	-0.0358846	-0.237077	-0.55506
96	ENSG00000117115	PADI2	0.328848	2.89E-12	2.59E-11	0.000113738	-0.215209	-0.381939	-0.558826	-0.561829
97	ENSG00000144366	GULP1	0.689289	0.197857	0.00435278	1.69E-05	-0.149837	-0.199694	-0.416061	-0.573855
98	ENSG00000063438	AHRR	0.0754325	0.151873	0.0687844	0.000730698	-0.357674	-0.353676	-0.445641	-0.576086
99	ENSG00000273707	CDKN1C	0.438286	0.867689	0.00739799	0.000407506	0.183386	-0.104158	-0.400552	-0.581769
100	ENSG00000163947	ARHGEF3	0.0736166	0.44603	0.0107611	3.74E-06	-0.439884	-0.216215	-0.583297	-0.585502
101	ENSG00000138439	FAM117B	0.966895	0.509636	0.00272895	1.16E-08	0.0126091	-0.114647	-0.395864	-0.595334
102	ENSG00000162804	SNED1	0.898402	0.763253	0.0253273	0.00526278	-0.0583992	-0.274477	-0.487068	-0.623715
103	ENSG00000181856	SLC2A4	0.854497	0.986185	0.000125637	2.68E-13	-0.0795942	0.00877511	-0.576791	-0.62714
104	ENSG00000064651	SLC12A2	0.951691	0.887775	2.80E-14	4.45E-09	0.0295646	-0.0732492	-0.488795	-0.636855
105	ENSG00000179163	FUCA1	1.22E-05	5.63E-14	0.00219342	2.21E-23	-0.482721	-0.596075	-0.317237	-0.647976
106	ENSG00000008083	JARID2	0.885353	0.175218	0.0487481	1.07E-05	-0.0727396	-0.185988	-0.405237	-0.665116
107	ENSG00000133321	PLAAT4	0.203685	0.783997	0.00110547	2.56E-18	-0.189233	-0.109723	-0.356591	-0.707489
108	ENSG00000161544	CYGB	0.000231257	0.10571	0.00219342	0.00403267	-0.823181	-0.639719	-0.457813	-0.718972
109	ENSG00000102802	MEDAG	0.115988	0.0710713	0.0458404	1.93E-12	-0.335659	-0.404108	-0.47534	-0.724983
110	ENSG00000165029	ABCA1	0.98862	0.239476	2.59E-11	3.83E-18	-0.00588053	-0.328145	-0.505036	-0.764696
111	ENSG00000150907	FOXO1	0.059087	0.164241	0.0656386	7.61E-17	0.344201	0.221324	-0.266045	-0.783555
112	ENSG00000170542	SERPINB9	0.541946	0.428702	3.44E-06	2.01E-18	0.170571	-0.124304	-0.330192	-0.78871
113	ENSG00000124766	SOX4	0.977656	0.803955	0.000897274	2.22E-28	0.0150532	-0.157025	-0.521332	-0.829659
114	ENSG00000177706	FAM20C	6.26E-08	0.00980296	5.82E-09	1.88E-18	-0.59926	-0.375671	-0.62265	-0.845582
115	ENSG00000137752	CASP1	0.890935	0.957632	0.02052	9.50E-06	-0.0515352	0.104206	-0.389862	-0.845944
116	ENSG00000154493	C10orf90	0.0498611	0.910335	0.00973166	4.32E-05	-0.380525	0.0816785	-0.475101	-0.857564
117	ENSG00000139679	LPAR6	0.909936	0.215596	0.00118031	5.31E-21	0.0356718	-0.209408	-0.448344	-0.872553
118	ENSG00000138061	CYP1B1	4.19E-09	2.29E-19	2.46E-07	6.15E-05	-1.32723	-1.30387	-0.817984	-0.996984
119	ENSG00000197584	KCNMB2	0.0694456	0.0765151	5.95E-06	0.0215161	-0.358378	-0.849071	-0.90717	-1.00199
120	ENSG00000119138	KLF9	0.632207	0.0598968	0.000222498	1.34E-41	-0.220884	-0.419046	-0.73141	-1.08584
121	ENSG00000105516	DBP	0.00673546	1.17E-05	0.013888	7.06E-18	-0.674305	-0.865736	-0.850245	-1.12203
122	ENSG00000130208	APOC1	0.0362987	0.58991	0.0120366	3.48E-31	-0.385554	-0.25189	-0.409316	-1.22238
123	ENSG00000162496	DHRS3	2.18E-07	0.00797081	0.00573992	7.43E-68	-0.743893	-0.726502	-0.722454	-1.44967
124	ENSG00000149633	KIAA1755	0.00833134	0.00593714	2.89E-06	2.72E-05	-0.872996	-1.42204	-0.852972	-1.6589
