# Supplementary material for: Adaptive response to electrical pulse stimulation is impaired in FSHD myotubes by DUX4 gene network activation
Source: Sci Rep. 2025 Dec 17;16:2409. doi: 10.1038/s41598-025-32385-0 (PMC12820078; doi:10.1038/s41598-025-32385-0)
Supplement: Supplementary file 2 — Supplementary Material 2 [file 41598_2025_32385_MOESM2_ESM.xlsx]

## Sheet: Day10_5v_GO_rilla_b02_241222
cell	color	path	Description	GO Term	P-value	pvalue	FDR q-value	Enrichment	N	B	n	b	GeneRatio	Genes
B0_D0_UP	red	MF	actin binding	GO:0003779	1.98e-07	6.7	0.000917	6.08	17569	427	88	13	0.030445	[PAWR - prkc, apoptosis, wt1, regulator, DST - dystonin, TMSB4X - thymosin beta 4, x-linked, ANLN - anillin, actin binding protein, LMOD1 - leiomodin 1 (smooth muscle), LIMA1 - lim domain and actin binding 1, PALLD - palladin, cytoskeletal associated protein, NEXN - nexilin (f actin binding protein), CALD1 - caldesmon 1, MYH1 - myosin, heavy chain 1, skeletal muscle, adult, GAS2L3 - growth arrest…
B0_D0_UP	red	CC	cytoskeleton	GO:0005856	4.43e-06	5.35	0.00859	3.75	17569	852	88	16	0.0187793	[PAWR - prkc, apoptosis, wt1, regulator, CKAP2 - cytoskeleton associated protein 2, DST - dystonin, TMSB4X - thymosin beta 4, x-linked, RND3 - rho family gtpase 3, ANLN - anillin, actin binding protein, LMOD1 - leiomodin 1 (smooth muscle), PKP4 - plakophilin 4, LIMA1 - lim domain and actin binding 1, PKN2 - protein kinase n2, NEXN - nexilin (f actin binding protein), PALLD - palladin, cytoskeleta…
B0_D0_UP	red	CC	contractile fiber part	GO:0044449	1.27e-05	4.9	0.0123	7.39	17569	216	88	8	0.037037	[PALLD - palladin, cytoskeletal associated protein, NEXN - nexilin (f actin binding protein), MYH1 - myosin, heavy chain 1, skeletal muscle, adult, TTN - titin, DST - dystonin, SYNE2 - spectrin repeat containing, nuclear envelope 2, LMOD1 - leiomodin 1 (smooth muscle), AHNAK2 - ahnak nucleoprotein 2]
B0_D0_UP	red	CC	Z disc	GO:0030018	3.37e-05	4.47	0.0164	9.82	17569	122	88	6	0.0491803	[PALLD - palladin, cytoskeletal associated protein, NEXN - nexilin (f actin binding protein), TTN - titin, DST - dystonin, SYNE2 - spectrin repeat containing, nuclear envelope 2, AHNAK2 - ahnak nucleoprotein 2]
B0_D0_UP	red	BP	regulation of amyloid precursor protein biosynthetic process	GO:0042984	4.25e-05	4.37	0.217	42.78	17569	14	88	3	0.214286	[PAWR - prkc, apoptosis, wt1, regulator, SOAT1 - sterol o-acyltransferase 1, NECAB1 - n-terminal ef-hand calcium binding protein 1]
B0_D0_UP	red	BP	supramolecular fiber organization	GO:0097435	6.17e-05	4.21	0.19	4.6	17569	434	88	10	0.0230415	[TGFB2 - transforming growth factor, beta 2, CALD1 - caldesmon 1, PAWR - prkc, apoptosis, wt1, regulator, GAS2L3 - growth arrest-specific 2 like 3, TTN - titin, DST - dystonin, TMSB4X - thymosin beta 4, x-linked, RND3 - rho family gtpase 3, LMOD1 - leiomodin 1 (smooth muscle), LIMA1 - lim domain and actin binding 1]
B0_D0_DOWN	blue	MF	histone methyltransferase activity (H4-R3 specific)	GO:0044020	1.61e-06	5.79	0.00748	100.59	17569	4	131	3	0.75	[PRMT5 - protein arginine methyltransferase 5, PRMT7 - protein arginine methyltransferase 7, PRMT1 - protein arginine methyltransferase 1]
B0_D0_DOWN	blue	BP	L-serine biosynthetic process	GO:0006564	1.39e-05	4.86	0.107	57.48	17569	7	131	3	0.428571	[PHGDH - phosphoglycerate dehydrogenase, PSAT1 - phosphoserine aminotransferase 1, SHMT2 - serine hydroxymethyltransferase 2 (mitochondrial)]
B0_D0_DOWN	blue	BP	peptidyl-arginine omega-N-methylation	GO:0035247	2.21e-05	4.66	0.113	50.29	17569	8	131	3	0.375	[PRMT5 - protein arginine methyltransferase 5, PRMT7 - protein arginine methyltransferase 7, PRMT1 - protein arginine methyltransferase 1]
B0_D0_DOWN	blue	MF	arginine N-methyltransferase activity	GO:0016273	4.68e-05	4.33	0.0724	40.23	17569	10	131	3	0.3	[PRMT5 - protein arginine methyltransferase 5, PRMT7 - protein arginine methyltransferase 7, PRMT1 - protein arginine methyltransferase 1]
B2_D1_UP	brown	BP	regulation of cytoskeleton organization	GO:0051493	2.99e-08	7.52	0.00023	10.03	17569	515	34	10	0.0194175	[AFAP1 - actin filament associated protein 1, FERMT2 - fermitin family member 2, TMEFF2 - transmembrane protein with egf-like and two follistatin-like domains 2, CEP250 - centrosomal protein 250kda, MAP1B - microtubule-associated protein 1b, AURKA - aurora kinase a, ACTG1 - actin, gamma 1, CENPJ - centromere protein j, TPX2 - tpx2, microtubule-associated, LIMA1 - lim domain and actin binding 1]
B2_D1_UP	brown	CC	adherens junction	GO:0005912	5.68e-07	6.25	0.0011	8.68	17569	536	34	9	0.016791	[AFAP1 - actin filament associated protein 1, FRMD4A - ferm domain containing 4a, FERMT2 - fermitin family member 2, FRMD5 - ferm domain containing 5, ACTG1 - actin, gamma 1, CSRP1 - cysteine and glycine-rich protein 1, DAB2 - dab, mitogen-responsive phosphoprotein, homolog 2 (drosophila), LIMA1 - lim domain and actin binding 1, OXTR - oxytocin receptor]
B2_D1_UP	brown	CC	anchoring junction	GO:0070161	7.27e-07	6.14	0.00047	8.43	17569	552	34	9	0.0163043	[AFAP1 - actin filament associated protein 1, FRMD4A - ferm domain containing 4a, FERMT2 - fermitin family member 2, FRMD5 - ferm domain containing 5, ACTG1 - actin, gamma 1, CSRP1 - cysteine and glycine-rich protein 1, DAB2 - dab, mitogen-responsive phosphoprotein, homolog 2 (drosophila), LIMA1 - lim domain and actin binding 1, OXTR - oxytocin receptor]
B2_D1_UP	brown	CC	cytoskeleton	GO:0005856	3.09e-06	5.51	0.0015	6.06	17569	852	34	10	0.0117371	[FAM83D - family with sequence similarity 83, member d, AFAP1 - actin filament associated protein 1, FRMD4A - ferm domain containing 4a, SIPA1L1 - signal-induced proliferation-associated 1 like 1, FRMD5 - ferm domain containing 5, AURKA - aurora kinase a, RAI14 - retinoic acid induced 14, ACTG1 - actin, gamma 1, TPX2 - tpx2, microtubule-associated, LIMA1 - lim domain and actin binding 1]
B2_D1_UP	brown	BP	positive regulation of cellular component biogenesis	GO:0044089	4.72e-06	5.33	0.0145	8.04	17569	514	34	8	0.0155642	[MSTN - myostatin, JUN - jun proto-oncogene, FERMT2 - fermitin family member 2, NRG1 - neuregulin 1, MAP1B - microtubule-associated protein 1b, CENPJ - centromere protein j, AMIGO2 - adhesion molecule with ig-like domain 2, OXTR - oxytocin receptor]
B2_D1_UP	brown	BP	negative regulation of binding	GO:0051100	1.21e-05	4.92	0.0309	16.46	17569	157	34	5	0.0318471	[JUN - jun proto-oncogene, AURKA - aurora kinase a, DAB2 - dab, mitogen-responsive phosphoprotein, homolog 2 (drosophila), PTPRF - protein tyrosine phosphatase, receptor type, f, BTAF1 - btaf1 rna polymerase ii, b-tfiid transcription factor-associated, 170kda]
B2_D1_UP	brown	BP	regulation of microtubule cytoskeleton organization	GO:0070507	2.27e-05	4.64	0.0437	14.43	17569	179	34	5	0.027933	[CEP250 - centrosomal protein 250kda, MAP1B - microtubule-associated protein 1b, AURKA - aurora kinase a, CENPJ - centromere protein j, TPX2 - tpx2, microtubule-associated]
B2_D1_UP	brown	BP	regulation of cell motility	GO:2000145	3.39e-05	4.47	0.0579	5.25	17569	886	34	9	0.010158	[MSTN - myostatin, FERMT2 - fermitin family member 2, TMEFF2 - transmembrane protein with egf-like and two follistatin-like domains 2, NRG1 - neuregulin 1, FRMD5 - ferm domain containing 5, WNT5B - wingless-type mmtv integration site family, member 5b, ACTG1 - actin, gamma 1, CITED2 - cbp/p300-interacting transactivator, with glu/asp-rich carboxy-terminal domain, 2, DAB2 - dab, mitogen-responsive…
B2_D1_UP	brown	BP	regulation of G2/M transition of mitotic cell cycle	GO:0010389	3.51e-05	4.45	0.054	13.18	17569	196	34	5	0.0255102	[HSPA2 - heat shock 70kda protein 2, CEP250 - centrosomal protein 250kda, AURKA - aurora kinase a, CENPJ - centromere protein j, TPX2 - tpx2, microtubule-associated]
B2_D1_UP	brown	BP	enzyme linked receptor protein signaling pathway	GO:0007167	3.52e-05	4.45	0.0491	6.1	17569	678	34	8	0.0117994	[MSTN - myostatin, JUN - jun proto-oncogene, FERMT2 - fermitin family member 2, SIPA1L1 - signal-induced proliferation-associated 1 like 1, NRG1 - neuregulin 1, ACTG1 - actin, gamma 1, CITED2 - cbp/p300-interacting transactivator, with glu/asp-rich carboxy-terminal domain, 2, PTPRF - protein tyrosine phosphatase, receptor type, f]
B2_D1_UP	brown	BP	regulation of microtubule-based process	GO:0032886	4.56e-05	4.34	0.0584	12.48	17569	207	34	5	0.0241546	[CEP250 - centrosomal protein 250kda, MAP1B - microtubule-associated protein 1b, AURKA - aurora kinase a, CENPJ - centromere protein j, TPX2 - tpx2, microtubule-associated]
B2_D1_UP	brown	BP	regulation of supramolecular fiber organization	GO:1902903	4.57e-05	4.34	0.0539	9.01	17569	344	34	6	0.0174419	[FERMT2 - fermitin family member 2, TMEFF2 - transmembrane protein with egf-like and two follistatin-like domains 2, MAP1B - microtubule-associated protein 1b, ACTG1 - actin, gamma 1, TPX2 - tpx2, microtubule-associated, LIMA1 - lim domain and actin binding 1]
B2_D1_UP	brown	BP	regulation of cell cycle G2/M phase transition	GO:1902749	4.77e-05	4.32	0.0489	12.36	17569	209	34	5	0.0239234	[HSPA2 - heat shock 70kda protein 2, CEP250 - centrosomal protein 250kda, AURKA - aurora kinase a, CENPJ - centromere protein j, TPX2 - tpx2, microtubule-associated]
B2_D1_UP	brown	CC	chromosome passenger complex	GO:0032133	5.43e-05	4.27	0.0132	172.25	17569	6	34	2	0.333333	[AURKA - aurora kinase a, CDCA8 - cell division cycle associated 8]
B2_D1_DOWN	turquoise1	BP	cellular response to chemical stimulus	GO:0070887	9.34e-05	4.02965	0.718	2.29	17569	1603	115	24	0.0149719	[PDCD4 - programmed cell death 4 (neoplastic transformation inhibitor), CYP1B1 - cytochrome p450, family 1, subfamily b, polypeptide 1, LY96 - lymphocyte antigen 96, FOXO1 - forkhead box o1, TWIST1 - twist basic helix-loop-helix transcription factor 1, TGFBR2 - transforming growth factor, beta receptor ii (70/80kda), MKNK2 - map kinase interacting serine/threonine kinase 2, SERPINB9 - serpin pept…
